# Supplementary material for: Prothrombinase processivity is conferred by substrate allostery
Source: EMBO J. 2026 Apr 22;45(11):3954–77. doi: 10.1038/s44318-026-00782-4 (PMC13226733; doi:10.1038/s44318-026-00782-4)
Supplement: Supplementary file 7 — Movie EV2 [file 44318_2026_782_MOESM7_ESM.zip]

Archive with 4 entries (4 files):
- Movie_EV2.mp4
- __MACOSX/._Movie_EV2.mp4
- Movie_EV2_legend.docx
- __MACOSX/._Movie_EV2_legend.docx
