# Supplementary material for: Prothrombinase processivity is conferred by substrate allostery
Source: EMBO J. 2026 Apr 22;45(11):3954–77. doi: 10.1038/s44318-026-00782-4 (PMC13226733; doi:10.1038/s44318-026-00782-4)
Supplement: Supplementary file 8 — Movie EV3 [file 44318_2026_782_MOESM8_ESM.zip]

Archive with 4 entries (4 files):
- Movie_EV3.mp4
- __MACOSX/._Movie_EV3.mp4
- Movie_EV3_legend.docx
- __MACOSX/._Movie_EV3_legend.docx
